# Supplementary material for: Population genetic structure of Schistosoma bovis in Cameroon
Source: Parasit Vectors. 2019 Jan 24;12:56. doi: 10.1186/s13071-019-3307-0 (PMC6346511; doi:10.1186/s13071-019-3307-0)
Supplement: Supplementary file 2 — Table S2. Microsatellite dataset. (XLS 47 kb) [file 13071_2019_3307_MOESM2_ESM.xls]

## Sheet: Table S2
Additional file 2: Table S2. Microsatellite dataset.
Ngaoundéré	Sh9	Sh3	C102	Sh1	Sh14	Sh6	C111	Sh13	Sh4	Sh11	Sh15	Sh2	Sh5	Sh12
A11	196196	324324	181196	248263	186190	319319	185185	163181	292301	191194	274274	190190	263263	252252
A12	223223	321342	000	248272	186186	309309	185191	163184	277280	191194	274274	178181	269284	255255
A13	193220	324330	172181	251260	190194	309309	185185	184187	277295	182194	274280	193196	263266	252258
A14	193232	324330	184199	266272	190194	315315	191191	175187	292295	185191	274274	184184	266266	252255
A15	214214	327333	181181	257260	186190	307323	185185	202202	280280	191191	274274	169193	266272	252252
A16	193193	336348	178181	248260	190202	311317	185191	196208	289295	191194	274274	163193	263266	252255
A17	208208	321321	184184	257257	186194	319329	185191	181187	277298	191191	274274	166184	263266	252255
A18	193211	336339	181184	245257	186200	307307	000	184196	286292	179179	274274	169184	263281	255255
A19	223223	303333	181181	248257	186186	319319	185191	202205	295307	191191	274274	181184	263263	252255
A110	214214	333360	181181	260272	186192	307307	000	166181	268286	179194	274274	175190	266287	255255
A21	196196	327345	181181	266269	192192	309317	191191	181199	280289	179191	274274	187193	263272	252252
A22	202205	318321	181184	248260	194196	309319	185185	169199	274289	188188	274277	190190	266278	252255
A23	208211	336351	181181	248266	188192	307311	185185	196208	268277	191191	274274	178199	263275	255255
A24	196196	312327	181181	266266	186202	309309	185185	178193	265301	179185	274274	196202	263266	252252
A25	202220	315318	181193	248248	198202	307311	185185	175193	280286	179191	274274	169193	263272	252255
A26	241241	327345	181184	245263	186194	307311	185185	166181	289292	179191	274274	187190	272272	255255
A27	196199	315324	181184	254272	190194	309309	191191	184196	268289	188191	274274	193202	269278	252252
A28	211211	294318	181184	248263	186194	311319	185185	193202	295295	179188	274274	178187	263281	249252
A31	193193	348357	181184	245257	188188	309319	185191	187211	280280	191191	000	181196	266266	255255
A32	199199	309327	181181	260263	220220	309309	191191	190208	280298	188188	274274	196199	281281	255255
A33	214214	321339	181181	245260	186204	311311	191191	175175	274280	191191	274277	193199	266278	255258
A34	253253	318339	184184	257260	198202	309309	000	190199	277304	191191	274280	184193	266266	255258
A35	199199	321351	184184	266269	186212	307311	185185	190202	280295	179188	274274	181202	269278	252255
A36	196199	336351	184184	263263	190206	311317	191191	163190	286292	191191	274277	151190	263281	252252
A37	199199	315318	181181	260260	190190	311311	191191	175178	283301	191191	274274	196196	263266	252258
A38	196199	333336	181181	248251	186186	321321	185185	178202	289295	179179	274274	169178	263284	255258
A39	196205	330339	181184	245248	186194	307321	191191	172172	268286	188191	274274	187187	290299	255258
A40	199214	351360	181181	248260	190198	309317	191191	199205	283286	188188	274277	190193	263269	249249
B11	247247	321339	169181	245263	186194	311325	185185	163181	280283	191191	274274	187187	263263	252255
B12	196196	309345	181181	251263	196202	307317	185185	193211	280280	179191	280280	178196	272272	252252
B13	193193	336354	181184	251257	184216	307319	185191	178199	265265	188188	274274	175193	278284	252258
B14	196196	309339	181181	266269	190194	311317	191191	181199	280292	191191	274274	187196	284287	252255
B15	193193	312327	181181	248257	186192	313313	185191	163181	283289	188191	274274	166187	266275	252255
B16	205205	342345	184193	260263	190194	305311	185185	199208	274274	188188	274274	190193	263263	252255
B17	196232	336336	181184	263263	186190	313317	191191	166187	289304	188191	274274	190211	266266	252255
B18	211211	327357	181184	260272	186190	311317	185191	163199	277292	191191	274274	196199	284287	255255
B19	193238	318330	181181	251254	190200	307307	185185	181181	292295	191191	274274	178205	266266	255255
B110	196223	321342	169169	242248	186190	309325	167191	166181	286292	191191	274274	175199	266266	252252
B1112	211226	324339	181181	248260	186190	323323	185185	193199	289295	191194	274277	178196	269272	252252
B21	211211	324351	178184	257275	190192	307319	185185	169184	262283	191191	274274	184187	263287	252255
B22	199199	318330	181184	260263	186192	307313	185185	163181	283307	179179	274277	178199	269287	255255
B23	211211	333351	181181	248257	190190	317319	185185	178199	277310	179191	277277	196196	287287	255255
B24	193193	336360	000	260278	190192	311319	185185	190193	286289	191191	274274	166187	266266	249252
B25	193193	312333	184184	260263	194194	307307	185185	172205	262298	191194	274274	196202	266266	252252
B26	196220	324360	181184	263278	186202	317317	191191	187214	286286	185188	274274	172196	263287	255255
B28	205229	315342	172181	248260	192194	319319	185185	181190	292292	191191	274277	181187	287290	255255
B29	196202	303339	184184	245257	186192	313313	185185	163196	283289	188191	274274	184196	263266	255255
B210	193229	330342	181181	257281	186188	317317	185185	181196	292295	179191	274277	178184	263287	255255
B31	193193	321336	181181	257269	186202	311311	191191	181223	283289	191191	274274	181214	263266	252261
B32	202202	315330	000	242257	186194	309311	185191	172199	289295	185185	274277	178181	266272	255255
B33	193193	339354	181181	257284	186194	313319	185191	175178	268271	182191	274274	172175	263290	255255
B34	199199	306330	181184	260263	186190	317317	185185	163184	280289	179191	274274	193199	263263	252252
B35	217217	330345	181181	260260	192202	307325	185185	184190	262280	191191	274277	187193	263290	252255
B36	193196	315345	181181	257260	186196	307311	191191	178178	289298	182188	274274	178187	266281	252252
B37	193202	324339	181181	251257	186194	307307	188188	163199	268286	188194	274274	175187	263263	255255
B38	196202	324360	181181	254260	186190	307311	191191	184187	265295	191191	274274	178193	269269	252255
B39	193217	345348	169181	248278	186198	309309	185185	172205	265265	182185	274277	172193	284287	255255
B310	223229	312321	181181	266275	186190	311327	191191	202211	271292	182191	274274	184202	260266	252255
B41	214214	327336	181181	260272	190194	305309	185185	196208	307316	191191	274274	181190	269284	249252
B42	196196	336342	181181	251260	186192	311311	191191	187208	283292	188194	274274	187211	278278	252255
B43	229229	318318	181184	248260	194206	307309	185185	172190	280304	179191	274277	163193	266269	255255
B44	190190	336351	181181	248254	190190	311311	185191	163163	280283	188188	274274	184199	281287	252255
B45	199199	297312	175181	248257	186194	317319	185185	181181	277292	191191	274274	190199	263263	252255
B46	193196	339345	175181	248254	186186	319319	185185	187187	286295	191191	274274	178196	266278	255258
B47	193214	336342	181181	254257	186186	309319	185185	178193	274280	179191	274277	184184	263263	252258
B48	196247	318321	181181	248248	190192	317321	185185	190202	283295	188188	274274	172190	266266	252255
B49	193214	312330	178178	254257	190204	321321	185185	193205	280295	179188	274274	184193	269284	252252
B410	193193	312315	181181	251272	194202	311323	185185	163184	283283	179188	274274	184190	269269	252252
Bertoua
A41	199199	330336	181181	245257	186194	309309	191191	184232	265274	179191	274274	178181	272272	252252
A42	193199	333357	172181	248263	192192	307309	000	190205	283283	188194	274280	181193	263269	255255
A43	241241	324369	181181	263263	194250	311311	185191	181217	283295	179179	274274	178190	263263	252258
A44	193193	315318	181184	248257	192192	315315	191191	187187	286301	191191	274274	181187	266299	252252
A45	217217	297330	181181	248260	186194	305317	185185	178184	280292	179185	274274	184190	266269	252252
A46	196226	336345	181184	248263	184202	309309	185191	181202	286295	188194	274277	175202	263278	252252
A47	199223	336345	181184	260260	192228	307311	191191	181187	268286	179188	274277	187193	293296	252252
A48	199202	324375	181181	248263	186186	319319	185185	196208	274292	179191	274274	181187	269278	252255
A49	196220	339357	181184	251257	186192	309315	185185	181193	268292	179191	274274	181199	263281	252252
A410	253253	318333	184184	254260	194194	307307	185191	178196	283283	185191	274280	169193	266266	252252
A51	193202	318321	181181	248251	190206	317317	000	181184	283292	182191	274274	184187	263266	252255
A52	223223	324330	181181	245245	194206	307313	185185	184196	280295	188191	274274	178196	266269	252258
A53	214235	342351	181181	245248	186190	313313	185191	163181	283301	179191	274274	196202	281284	252258
A54	199202	309318	181181	248248	188238	311311	185191	178202	268289	191191	274277	193211	269275	252258
A55	193193	297324	181181	248266	194194	307317	185185	175181	295307	191191	274277	190205	266266	252255
A56	214214	315327	181181	263272	190192	305321	000	181184	286301	179188	274274	178193	263263	255255
A57	226226	321339	181181	263263	186190	311317	185185	172190	286292	179191	274277	172190	266269	255258
A58	196196	294336	181181	257263	190192	307317	185191	181181	286295	188191	274274	181187	263263	252252
A59	199199	327345	181181	245263	190190	307309	185191	163190	289289	188191	274274	175190	272287	252255
A510	193193	324342	181181	260275	184204	313313	185191	178184	292295	179185	274277	181187	263281	252252
A61	193193	315339	181184	260266	194194	311311	185185	181214	292295	179188	274274	175202	269269	252252
A62	220220	321342	181181	254260	190206	319327	191191	184193	265289	191191	274274	181187	269272	252252
A63	217217	312333	181181	248260	186192	311311	185185	181181	283289	191191	274274	193199	269275	252255
A64	193193	327348	181184	248260	186186	309309	191191	178214	274283	179191	274277	181208	266269	255255
A65	193199	330339	181181	248272	190194	307307	185185	181184	286286	179188	274274	184187	266269	252252
A66	199202	339348	184184	248260	190202	321327	191191	178196	265295	185185	274274	175202	263263	252252
A67	214223	315351	181184	266272	194212	311323	167167	181217	265292	179191	274274	178187	284284	252252
A68	196229	312324	181181	257278	186186	307309	000	193193	295295	179179	280280	199208	266275	255255
Maroua
A71	193193	333339	181181	254263	186186	311311	191191	196202	283301	179188	274274	187193	263293	252252
A72	211211	306321	181181	251266	186194	317317	185185	172214	295298	179179	274277	184190	263263	252255
A73	208208	321342	169181	248263	186190	323327	191191	181208	289295	188191	274274	184187	266269	252255
A74	211211	306330	172181	251263	186192	309315	188191	160178	265289	185188	274277	187187	266266	252252
A75	208208	312315	166181	269269	186202	317317	191191	175199	277292	185188	274274	163196	263275	252252
A76	205205	330342	181181	248248	186194	313313	185191	181187	265301	179191	274274	172178	263263	252258
A77	196199	324339	181181	257272	186190	309321	000	187196	283286	182188	274274	184190	272272	252255
A78	199238	336354	169169	248248	192224	309313	185191	196199	268268	191191	274274	187196	263269	255255
A79	202202	342351	169169	248260	194198	307319	185185	193199	289301	185191	274280	178193	287287	252255
A81	193193	333339	181181	257257	186192	317317	000	175181	274274	188191	274274	166199	266266	252252
A82	193193	333345	181181	257263	194194	311311	185191	181208	280292	191191	274274	187202	266266	252252
A83	205205	303303	172181	251257	186190	307317	161161	181193	280295	179191	274274	148205	266266	252252
A84	229229	330336	181181	245257	186186	307313	185185	181196	289295	191191	274274	193217	269269	258258
A85	199199	315324	181181	260263	186186	307307	185185	163196	289301	191191	274277	193193	266266	252252
A86	217223	315336	181181	245248	186220	311319	181191	181196	280289	188191	274274	178181	272272	252255
A87	193193	315315	169181	248248	186192	309309	185185	166184	295304	191191	274274	187190	263290	258258
A88	193193	327327	181181	248248	192194	309309	185191	184199	289310	179191	274274	181184	263272	252252
A89	193193	312324	181184	245251	186194	313319	185185	163187	283289	188191	274274	175202	269269	252252
A810	226226	333333	181187	248263	000	309309	185185	196199	277283	179188	274274	187196	263263	252252
B51	193193	327357	169181	260260	194206	309309	185185	196196	274298	185191	274274	169196	287287	252252
B52	196196	312324	181181	257272	186190	309309	185191	178202	286304	179185	274277	181199	275290	255255
B53	199199	324342	169169	257263	192192	309317	185185	178190	283283	179185	274277	163190	266266	252252
B54	202202	312318	181184	257260	186186	311311	191191	178211	283286	182182	274277	175199	269269	252258
B55	193193	327357	000	260260	194206	309309	185185	196196	274298	191191	274274	169196	287287	252252
B56	193193	309354	181184	248272	194198	307311	185185	163184	295298	188194	277277	184199	266287	255255
B57	193199	354360	181181	248257	186202	319327	185191	199202	271304	191191	274274	184184	269272	252255
B58	220226	312315	181181	257263	188190	307309	185185	199211	280289	179191	274274	178184	000	255255
B59	220226	312315	175181	257263	188190	307309	185185	199211	280289	179191	274274	178184	287302	255255
B510	193196	315327	181181	257275	186190	317317	185185	163190	262292	188188	274274	175202	263263	252252
B61	193193	303315	184184	257290	186186	311311	191191	181190	295298	191191	274274	169187	266266	252252
B62	193193	315318	187187	263266	186186	309321	185185	163199	280295	191191	274274	190196	272293	252255
B63	193193	315321	181181	251257	190194	309309	185185	199229	298304	182191	274274	184187	263278	252255
B64	205205	339339	181181	260263	186186	305311	185185	184214	286301	185191	274274	190196	263293	255255
B65	217217	333348	184184	248263	194202	307307	185191	181196	283292	191191	274277	190202	263263	252252
B66	202229	306333	181184	248266	190202	307317	185185	181205	283295	191191	274280	175184	263281	255255
B67	196232	333339	181184	263266	198204	313317	000	181193	286289	188188	274274	178199	275302	255258
B68	196199	300321	181181	245263	186202	307313	185185	184205	277295	191191	274274	181193	266278	252255
B69	193193	336342	181181	257272	186186	309321	185185	163163	277283	191191	274274	190205	278284	252252
B610	193199	327342	184184	251260	184188	311313	188188	184202	289295	191191	274274	181187	266287	252252
B71	220220	336348	181181	248263	186192	309309	185191	181211	277277	179188	274274	178187	272290	255255
B72	199199	321363	181181	248263	188200	317327	185185	178223	277289	179191	274274	175190	263284	255255
B73	187187	327333	181184	242260	186186	307321	191191	163181	286304	179191	274274	184190	266284	252252
B74	199199	306327	184184	248257	186192	311319	185185	163196	283289	182191	277280	163190	263272	252255
B75	196196	309345	181184	260272	186192	313317	185185	196205	286289	188191	274274	172178	263263	252255
B76	226229	321327	181181	248260	186190	321321	185185	163190	271301	185191	274274	172187	263263	252252
B77	196199	330333	181184	248278	186186	307317	185185	190202	280283	191191	274274	178190	266287	252258
B78	193193	330357	181181	248266	186202	311311	185185	181190	280286	179179	274277	175190	263269	255255
B79	187193	321342	181181	248257	186194	311317	185191	193199	280301	188191	274274	178190	263287	252255
B710	193196	330336	181187	248263	186194	319319	185191	184190	280283	179182	274274	175193	263272	252255
Garoua
A101	199199	315357	181181	272275	186188	309319	185185	178199	277310	188191	274274	184196	263269	252252
A102	199199	294339	181184	248263	190206	307317	000	190190	277283	188188	274274	193196	263263	252252
A103	217217	318348	184184	248263	186192	307311	185185	190196	277289	188191	274274	184190	263284	252255
A104	211211	333336	184184	245263	186192	307311	185185	181190	280280	188188	274274	178193	269275	252252
A105	211220	297327	181181	245266	194206	309309	185185	184211	280286	179194	274277	187193	266266	255255
A106	199202	327342	181181	248248	190192	311311	185191	181193	298307	179191	274274	178184	263266	252252
A107	199223	294324	181181	245248	194194	317317	185191	181208	292298	179188	274274	193196	266266	255255
A108	199199	303342	181181	251257	194194	313317	191191	178205	280283	191194	274274	196199	263263	252252
A109	199217	324327	181181	248263	186194	313313	185185	000	295304	191191	274280	184193	266266	252261
A1010	199226	315348	181184	254260	190192	311323	191191	184199	295298	188191	274274	178196	284287	252255
A111	199199	294339	181184	248263	190206	307317	000	190190	277283	188188	274274	193196	263263	252252
A112	220220	318348	181181	248263	186194	307307	185185	166193	277289	179179	274277	187190	272272	255255
A113	196196	330333	181181	251260	190194	313313	185185	178184	265280	179191	274274	172199	266275	258258
A114	211211	321336	181181	248263	186196	317317	185185	175181	265286	188191	274274	199208	263278	252252
A115	202202	324336	181184	248260	188194	309309	185191	184211	280280	182194	274277	199202	263269	255255
A116	202202	324336	181184	248260	188194	309309	185191	184211	280280	182194	274277	199202	263263	255255
A117	220241	330348	181181	248248	186186	309317	185185	181199	283283	179194	274274	187190	269269	252252
A118	199199	321327	181184	257266	196206	311311	185191	163184	286295	179191	274277	175190	269284	252255
A119	193211	321321	175181	248263	190216	305305	185191	175214	265286	179191	274274	163205	263278	255255
A1110	199202	318333	181181	248251	192194	317317	000	181187	277292	191191	274277	187196	263287	252255
A1111	199223	294324	181181	245248	194194	317317	185191	181208	292298	179188	274274	193196	266266	255255
A1112	193193	315321	184184	248272	186190	307317	185185	172184	280304	185191	274274	190202	272272	252252
A121	193193	315330	181184	257260	186194	315315	185185	178205	289292	185185	274274	187205	266266	252255
A122	220220	360366	181181	257257	190202	307315	185191	175211	262277	191191	274277	178187	263272	252252
A123	223223	318333	181184	248257	194194	307317	185185	178190	274277	191191	274274	151205	263287	252252
A124	199202	000	000	260263	188188	000	000	163178	277280	179179	274274	187193	263266	252255
A125	193193	318318	169184	248263	194202	317317	191191	181187	274283	185191	274277	175178	263293	252255
A126	193196	318345	175181	257260	186194	309319	185191	172205	274280	191191	000	178187	266266	252252
A127	193205	327333	181181	260272	186198	309309	185185	178184	262301	179191	274274	184193	263266	252252
A128	202202	318345	181181	254257	194194	309311	185185	178199	286298	188191	274277	187196	266290	252252
A129	193202	306330	184184	248248	188190	309309	185185	181202	271295	191191	274274	190190	263266	252252
A131	196196	318324	181181	257272	186186	307307	185185	163178	277295	191191	274274	190202	266266	252255
A132	211211	333354	181181	263266	202220	305313	191191	163193	277307	179191	274274	187190	266272	252252
A133	229229	297330	181184	245260	186236	319319	191191	169214	283301	191191	274274	178190	272272	252252
A134	211211	333354	181181	263266	200220	305313	191191	163193	277307	179191	274274	187190	266272	252252
A135	202202	309348	169181	248260	194194	321321	191191	181229	283295	179185	274277	178187	266269	252252
A136	193199	303348	181181	248248	190194	311311	185191	184211	286295	188191	274274	184196	269287	252252
A137	193211	294321	181184	248248	186190	309309	185185	193196	289292	179191	274274	181196	263266	252255
A138	199223	312354	181181	257257	194230	313321	191191	196202	286286	191194	274274	178187	263269	252258
A139	223226	306321	181184	248263	194196	311319	000	163211	283292	191191	274274	148187	266266	252255
A1310	193205	315327	181184	245248	184194	309311	185185	163163	289307	173188	277277	169193	263284	252252
B82	217229	000	181181	248257	190198	317325	191191	190199	000	179188	274274	184193	263284	252255
B83	193193	312354	181181	248263	190192	317317	185185	205205	280286	191194	274277	181196	293293	252255
B84	214214	327363	181184	245263	200206	317317	185191	187208	283295	179188	274274	184223	269269	252255
B85	193229	336363	175184	260266	186194	317317	000	163178	289301	188191	274274	190196	278281	252252
B86	199241	297339	184184	245248	194194	307311	185185	184187	298301	176191	274277	187202	266269	255258
B87	199223	345360	184184	245251	186190	319329	185185	184196	286298	179191	274280	157184	263263	252252
B88	214217	333351	181181	248254	190192	309319	185191	184190	265289	179194	274274	175193	266266	255255
B89	193214	336354	181181	248260	186194	313313	185185	178181	265283	188191	274280	190199	263269	255255
B810	196220	324339	181184	248269	186190	307307	185191	181217	295313	191194	274274	178184	269269	252252
B91	226226	336345	181181	248257	186202	311317	185185	193211	280286	191191	274277	181196	263293	255255
B92	193193	318336	000	257275	186192	307311	185191	181193	286301	188191	274274	187187	281296	255258
B93	196196	336351	175184	263266	190190	317317	185185	163178	292295	179188	274274	184187	266266	252255
B94	202202	318339	181181	260281	188206	309311	185191	196199	283292	182188	274274	202202	263275	255255
B95	193193	327327	181181	257257	192194	311311	000	163181	271283	179191	277277	184190	263269	252252
B96	193193	306342	181184	272275	186194	311311	185185	163205	271292	179191	274274	181193	263263	255255
B97	193202	315333	181181	248254	194202	307317	185185	190202	280286	185191	274274	166190	263263	255255
B98	220226	336339	181184	260266	186192	311319	191191	190202	283295	179188	274274	187202	263263	255258
B99	196205	327354	181181	266266	194194	311313	185185	172202	295295	191194	274274	163190	266269	255255
B910	193193	318354	184184	257257	190190	319319	185185	181208	289292	185188	274274	190196	287290	258258
B101	193202	345345	181181	248269	186186	311311	191191	181190	295295	179188	274274	193199	263263	252255
B102	193199	333345	178187	254263	186190	319319	185191	178193	280289	191191	274274	187193	266266	252264
B103	193199	318324	181181	248260	186192	311317	185191	190202	280286	191191	274274	163175	269269	252255
B104	193199	339354	181184	248263	194194	309311	185185	181208	280289	191191	274277	175190	263263	252255
B105	193199	342345	175184	248248	186186	317317	191191	190193	307316	182191	274280	181199	269281	252252
B106	193226	321345	181184	248272	194194	307317	185191	193196	286289	191191	274274	172190	263281	252261
B107	193193	333333	181181	248248	186194	317321	191191	181211	280289	191191	274277	178190	263269	255255
B108	193193	327333	181184	248260	194196	311311	191191	163187	280289	188188	274274	178190	263284	252252
B109	193193	315354	181181	248260	198202	321321	185191	193208	289298	179179	277277	181187	272299	252255
B1010	193193	315321	181181	263263	186200	309313	185185	193202	277292	191191	274277	190193	263263	252252
